# Supplementary material for: How public catering accelerates sustainability: a German case study
Source: Sustain Sci. 2022 Aug 23;17(6):2287–99. doi: 10.1007/s11625-022-01183-2 (PMC9395884; doi:10.1007/s11625-022-01183-2)
Supplement: Supplementary file 1 — Supplementary file1 (XLSX 21 KB) [file 11625_2022_1183_MOESM1_ESM.xlsx]

## Sheet: Overview
	Supporting Material
	Manuscript: How Public Catering Accelerates Sustainability – A German Case Study
	Authors: Melanie Speck, Lynn Wagner, Felix Buchborn, Fara Steinmeier, Silke Friedrich
	Date: December 2021
	Table of contents
	1) Recipe optimization log book
	2) LCA results
	3) analysis of nutritional values

## Sheet: 1) log book
Nr.	Recipe name	original ingredients		ingredients scenario A		ingredients scenario B		ingredients scenacrio C
		ingredient name	amount in g/serving	ingredient name	amount in g/serving	ingredient name	amount in g/serving	ingredient name	amount in g/serving
1	beef stew with peppers	Beef	160	Beef	150	Beef	80	soy granulate	100
		paprika spice	1.5	paprika spice	1.5	paprika spice	1.5	paprika spice	1.5
		onions, fresh grade	50	onions	75	onions	70	onions	50
		spaetzle	120	spaetzle	120	spaetzle	120	spaetzle	120
		rape seed oil	10	rape seed oil	10	rape seed oil	10	rape seed oil	10
		goulash spice	10	goulash spice	10	goulash spice	10	goulash spice	10
		salt	1	salt	1	salt	1	salt	1
		pepper	0.2	pepper	0.2	pepper	0.2	pepper	0.2
		water	10	water	10	water	10	water	70
		starch	5	starch	5	starch	5	starch	5
		peppers, fresh grade	40	peppers, fresh grade	40	peppers, fresh grade	100	peppers, fresh grade	40
		wine vinegar	1	wine vinegar	1	wine vinegar	1	wine vinegar	1
2	spaghetti bolognese wirh pork	onions, fresh grade	20	onions, fresh grade	20	onions, fresh grade	20	onions, fresh grade	20
		spaghetti	80	spaghetti	80	spaghetti	80	spaghetti	80
		garlic, fresh grade	0.5	garlic, fresh grade	0.5	garlic, fresh grade	0.5	garlic, fresh grade	0.5
		olive oil	5	olive oil	5	olive oil	5	olive oil	5
		pork minced meat	80	lentils	60	pork minced meat	60	pork minced meat	45
		vegtable mix	50	soy granulate	60	vegtable mix	70	vegtable mix	80
		tomato paste	2	vegtable mix	50	tomato paste	2	tomato paste	2
		tomato, preserved	40	tomato paste	2	tomato, preserved	40	tomato, preserved	45
		water	30	tomato, preserved	40	water	30	water	30
		vegtable broth	0.5	water	30	vegtable broth	0.5	vegtable broth	0.5
				vegtable broth	0.5
3	stuffed peppers	peppers, fresh grade	150	peppers, fresh grade	150	peppers, fresh grade	150	peppers, fresh grade	150
		salt	0.1	salt	0.1	salt	0.1	salt	0.1
		pepper	0.1	pepper	0.1	pepper	0.1	pepper	0.1
		beef minced meat	80	green spelt	80	green spelt	40	green spelt	40
		onions, fresh grade	20	onions, fresh grade	20	beef minced meat	40	beef minced meat	30
		tomatos, fresh grade	30	tomatos, fresh grade	30	onions, fresh grade	20	onions, fresh grade	20
		feta cheese	35	feta cheese	35	tomatos, fresh grade	30	tomatos, fresh grade	40
		oregano	1.2	oregano	1.2	feta cheese	35	feta cheese	35
		garlic, fresh grade	0.5	garlic, fresh grade	0.5	oregano	1.2	oregano	1.2
						garlic, fresh grade	0.5	garlic, fresh grade	0.5
4	chickpea curry	chickpeas	100	chickpeas	100	no revision needed		no revision needed
		rice	50	rice	50
		spinach, frozen	250	spinach, fresh grade	250
		onions, fresh grade	25	onions, fresh grade	25
		coconut milk	100	coconut milk	100
		cashews	50	walnuts	50
5	lentil stew	dried meat	20	dried meat	20	no revision needed		no revision needed
		potatoes, organic	50	potatoes, organic	50
		white vinegar	2	white vinegar	2
		lentils	80	lentils	80
		onions, frozen	25	onions, frozen	25
		parley, frozen	2.5	parley, frozen	2.5
		leek	10	leek	10
		carrots, frozen	30	carrots, fresh grade	30
		celeriac, frozen	20	celeriac, fresh grade	20
6	lentil sugo	lentils	20	lentils	20	no revision needed		no revision needed
		spaghetti	80	spaghetti	80
		tomatoes, preserved	100	tomatoes, preserved	100
		tomato paste	2	tomato paste	2
		vegetable mix	20	carrots, fresh grade, organic	8
		onions, fresh grade	4	leek, fresh grade	8
		mixed herbes	0.4	celeriac, fresh grade	4
				onions, fresh grade	4
				mixed herbes	0.4
7	mediterranean vegetable pan	ratatouille vegetable mix	200	pumpkin, seasonal, organic	100	no revision needed		no revision needed
		rice	50	spinach, fresh grade	80
		onions	20	leek, fresh grade, organic	20
		mixed herbes	1	rice	50
		vegetable broth	0.6	onion, fresh grade	20
		rapeseed oil	1	cream cheese	10
				mixed seeds	4
				mixed herbs	1
8	rice pudding	rice, organic	75	rice, organic	75	rice, organic	75	rice, organic	75
		butter	3	butter, organic	3	butter	3	butter	3
		sugar	16	sugar	16	sugar	16	sugar	16
		cream	20	cream, organic	20	soy drink	290	soy drink	290
		milk, organic	400	milk, organic	400	milk, organic	130	milk, organic	130
		vanilla flavour	1	vanilla flavour	1	vanilla flavour	1	vanilla flavour	1
		vanilla sugar	3	vanilla sugar	3	vanilla sugar	3	vanilla sugar	3
9	chicken goulash	chicken goulash	133	chicken goulash	100	chicken goulash	80	potatoes	133
		rice	50	rice	50	rice	50	onions, fresh grade	100
		onions, fresh grade	133	onions, fresh grade	100	onions, fresh grade	133	mushrooms	170
		mushrooms	67	mushrooms	0	mushrooms	120	gravy	60
		gravy	133	gravy	133	gravy	100	tomatoes	67
		tomatoes	67	tomatoes	67	tomatoes	67	cream	67
		cream	33	cream	33	soy cream	67
10	celeriac schnitzel with polenta	vegetable broth	3	vegetable broth	3	no revision needed		vegetable broth	3
		water	150	water	150			water	150
		tomatoes	30	tomatoes	30			tomatoes	30
		tomatoes, preserved	60	tomatoes, preserved	60			tomatoes, preserved	60
		polenta	25	polenta	25			polenta	25
		butter	6	butter	3			rapeseed oil	6
		parmesan cheese	25	parmesan cheese	15			parmesan cheese	15
		parsley	2	parsley	2			parsley	2
		cream	10	cream	8			soy cream	10
		celeriac	100	celeriac	100			celeriac	100
		egg	20	egg	15			egg	15

## Sheet: 2) LCA results
Nr	recipe name	material footprint in g resources/serving				carbon footprint in g CO2eq/serving
		original	scenario A	scenario B	scenario C	original	scenario A	scenario B	scenario C
1	beef stew with peppers	10690	10190	6430	2020	2590	2470	1600	600
2	spaghetti bolognese with pork	3200	1680	2410	2670	780	420	590	600
3	stuffed peppers	3950	2400	3180	1080	1080	680	880	760
4	chickpea curry	2520	2160	2520	2520	370	320	370	370
5	lentil stew	1270	1190	1270	1270	250	240	250	250
6	lentil sugo	1700	1710	1700	1700	390	390	390	390
7	mediterranean vegetable pan	2060	800	2060	2060	710	210	710	710
8	rice pudding	2620	2620	2490	2490	900	900	700	700
9	chicken goulash	8170	5850	5540	2320	1320	980	970	470
10	celeriac schnitzel wirh polenta	2790	2220	2790	2560	680	540	680	630
	Average	3897	3082	3039	2069	907	715	714	548

## Sheet: 3) nutritional values
Nr	recipe name	Energy content in kcal/serving				fibre in g/serving				fat in g/serving				carbohydrates in g/serving				Sugar in g/serving				Salt in g/serving
		original	scenario A	scenario B	scenario C	original	scenario A	scenario B	scenario C	original	scenario A	scenario B	scenario C	original	scenario A	scenario B	scenario C	original	scenario A	scenario B	scenario C	original	scenario A	scenario B	scenario C
1	beef stew with peppers	752	749	695	825	10.5	10.8	12.4	9.72	24.5	24	19.9	16	99.9	100.9	102.1	105.5	11.1	12.3	14.5	16.7	1.9	1.8	1.5	1.1
2	spaghetti bolognese with pork	611	503	594	574	4.7	8.7	5.1	5.3	23.2	8.9	19.5	16.7	65.8	75.2	69.2	71	2.6	4	2.8	2.9	1	1.1	1.1	1.2
3	stuffed peppers	340	441	390	323	6.1	14.1	10.1	10.3	22.6	13.1	17.9	11.8	11.8	59.6	35.7	35.8	10.9	11.4	11.1	11.2	0.6	0.5	0.5	0.4
4	chickpea curry	624	670	624	624	13.6	15.9	13.6	13.6	44.5	54.7	44.5	44.5	30.9	20.7	30.9	30.9	15	10.7	15	15	1	1	1	1
5	lentil stew	348	348	348	348	17.4	17.4	17.4	17.4	4.8	4.8	4.8	4.8	43.7	43.7	43.7	43.7	4.6	4.6	4.6	4.6	0.8	0.8	0.8	0.8
6	lentil sugo	81	84	81	81	4.8	4.7	4.8	4.8	0.6	0.6	0.6	0.6	11	11.8	11	11	2.8	2.5	2.8	2.8	0.6	0.6	0.6	0.6
7	mediterranean vegetable pan	230	263	230	230	3.6	3.8	3.6	3.6	2	6.3	2	2	46.6	43.3	46.6	46.4	5.1	4.3	5.1	5.1	0.8	0.2	0.8	0.8
8	rice pudding	684	684	561	561	1	1	2.5	2.5	23	23	12.4	12.4	99.4	99.4	92.7	92.7	40.1	40.1	34.1	34.1	0.6	0.6	0.5	0.5
9	chicken goulash	590	519	580	400	4.4	3.2	6.6	10.5	20.4	10.8	15.7	16.5	24.9	54.3	59.9	28.3	11.4	8.8	10.6	10.2	1	1	1	1
10	celeriac schnitzel wirh polenta	347	264	347	342	6.2	6.2	6.2	6.2	19.8	12.7	19.8	19.3	24	23.9	24	23.8	4.8	4.6	4.8	4.5	3.3	3	3.3	3.3
	Average	460.7	452.5	445	430.8	7.23	8.58	8.23	8.392	18.54	15.89	15.71	14.46	45.8	53.28	51.58	48.91	10.84	10.33	10.54	10.71	1.16	1.06	1.11	1.07
